# Supplementary material for: The Long Haul to Surgery: Long COVID Has Minimal Burden on Surgical Departments
Source: Int J Environ Res Public Health. 2024 Sep 12;21(9):1205. doi: 10.3390/ijerph21091205 (PMC11431659; doi:10.3390/ijerph21091205)
Supplement: Supplementary file 1 [file ijerph-21-01205-s001.zip]

Archive with 1 entries (1 files):
- ijerph-3156912-supplementary.pdf
